# Supplementary material for: Parisognoriste, a new genus of Lygistorrhinidae (Diptera: Sciaroidea) from the Oise amber with redescription of Palaeognoriste Meunier
Source: Zookeys. 2010 Jun 30;(50):79–90. doi: 10.3897/zookeys.50.506 (PMC3088022; doi:10.3897/zookeys.50.506)
Supplement: XML Treatment for Parisognoriste [file zookeys.50.506-treatment1.xml]

<!DOCTYPE tp:taxon-treatment
  PUBLIC "-//TaxonX//DTD Taxonomic Treatment Publishing DTD v0 20100105//EN" "tax-treatment-NSO.dtd">
<tp:taxon-treatment xmlns:tp="http://www.plazi.org/taxpub"><tp:treatment-meta><mixed-citation publication-type="journal"><person-group><name><surname>Blagoderov</surname><given-names>Vladimir</given-names></name><name><surname>Hippa</surname><given-names>Heikki</given-names></name><name><surname>Nel</surname><given-names>André</given-names></name></person-group><article-title><italic>Parisognoriste</italic>, a new genus of Lygistorrhinidae (Diptera: Sciaroidea) from the Oise amber with redescription of <italic>Palaeognoriste</italic> Meunier
		</article-title><source>Zookeys</source><day>30</day><month>6</month><year>2010</year><volume>2010</volume><issue>50</issue><fpage>79</fpage><lpage>90</lpage><pub-id pub-id-type="doi">10.3897/zookeys.50.506</pub-id></mixed-citation></tp:treatment-meta><tp:nomenclature><tp:taxon-name>Parisognoriste
                        <object-id xmlns:xlink="http://www.w3.org/1999/xlink" object-id-type="lsid" xlink:type="simple">urn:lsid:zoobank.org:act:D95A5DF3-9A27-474D-A504-AE90BD99F388</object-id>
                    </tp:taxon-name><tp:taxon-status xmlns:xlink="http://www.w3.org/1999/xlink" xlink:type="simple">gen. n.</tp:taxon-status></tp:nomenclature><tp:treatment-sec sec-type="Type species"><title>Type species.</title><p> <tp:taxon-name><tp:taxon-name-part taxon-name-part-type="genus">Parisognoriste</tp:taxon-name-part> <tp:taxon-name-part taxon-name-part-type="species">eocenica</tp:taxon-name-part></tp:taxon-name>, sp. n.</p></tp:treatment-sec><tp:treatment-sec sec-type="Diagnostic description"><title>Diagnostic description.</title><p> Small lygistorrhinid flies. Proboscis small, about 1/3 of the height of head, palpus four-segmented, much longer than proboscis. Ocelli three, median ocellus smaller than the lateral ocelli. Scutum moderately convex, laterotergite bare. Vestiture of tibiae in rows on apical part. Outer tibial spurs 2 and 3 shorter than inner. Hind leg much longer that fore and mid leg, but its tibia and tarsus only slightly expanded. Wing membrane without macrotrichia. Sc joining C. R1 short, approximately half of wing length. Rs distinct. Crossvein m-cu present, aligned with r-m. M1 and M2 fork base and M stem weak or reduced. M3+4 and CuA without a common stem. R1 setose, Sc, R5, M, and CuA bare.</p></tp:treatment-sec><tp:treatment-sec sec-type="Etymology"><title>Etymology.</title><p> The genus name is compound word formed from parisos (Greek πάρǐσος, almost equal, just alike) and the genus name <tp:taxon-name>Gnoriste</tp:taxon-name>. The name is feminine.</p></tp:treatment-sec><tp:treatment-sec sec-type="Discussion"><title>Discussion.</title><p><tp:taxon-name>Parisognoriste</tp:taxon-name> resembles <tp:taxon-name>Archaeognoriste</tp:taxon-name> from the Upper Cretaceous Burmese amber, but the latter has palpi longer than head height, frons membranous, all longitudinal wing veins setose, Sc ending free, R1 longer than half wing length, M stem and base of M1 and M2 fork distinct and the tibial spurs of equal length. <tp:taxon-name>Parisognoriste</tp:taxon-name> is similar to <tp:taxon-name>Palaeognoriste</tp:taxon-name> Meunier but the latter has a long proboscis, one-segmented palpus and club-shaped hind tibia (see also under Phylogenetic analysis).</p></tp:treatment-sec><tp:taxon-treatment><tp:treatment-meta><mixed-citation publication-type="journal"><person-group><name><surname>Blagoderov</surname><given-names>Vladimir</given-names></name><name><surname>Hippa</surname><given-names>Heikki</given-names></name><name><surname>Nel</surname><given-names>André</given-names></name></person-group><article-title><italic>Parisognoriste</italic>, a new genus of Lygistorrhinidae (Diptera: Sciaroidea) from the Oise amber with redescription of <italic>Palaeognoriste</italic> Meunier
		</article-title><source>Zookeys</source><day>30</day><month>6</month><year>2010</year><volume>2010</volume><issue>50</issue><fpage>79</fpage><lpage>90</lpage><pub-id pub-id-type="doi">10.3897/zookeys.50.506</pub-id></mixed-citation></tp:treatment-meta><tp:nomenclature><tp:taxon-name>
                            <tp:taxon-name-part taxon-name-part-type="genus">Parisognoriste</tp:taxon-name-part> 
                            <tp:taxon-name-part taxon-name-part-type="species">eocenica</tp:taxon-name-part>
                            <object-id xmlns:xlink="http://www.w3.org/1999/xlink" object-id-type="lsid" xlink:type="simple">urn:lsid:zoobank.org:act:FCFCCA94-9A88-4860-BF47-BBA30B83F761</object-id>
                        </tp:taxon-name><tp:taxon-status xmlns:xlink="http://www.w3.org/1999/xlink" xlink:type="simple">sp. n.</tp:taxon-status></tp:nomenclature><tp:treatment-sec sec-type="Material examined"><title>Material examined.</title><sec sec-type="Holotype"><title>Holotype:</title><p>complete inclusion of female in transparent fossil resin, Oise amber, deposited in the Muséum national d’Histoire naturelle, Paris: MNHN A32914 (PA876).</p></sec><sec sec-type="Type locality"><title>Type locality</title><p>France: Oise department: region of Creil, Chevrière, farm Le Quesnoy, 49°19.533'N, 2°40.833'E. Geological horizon: the lowermost Eocene, in amber, c. -53 My, Sparnacian, level MP7 of the mammal fauna of Dormaal (<xref ref-type="bibr" rid="B12">Nel et al. 2004</xref>).</p></sec><sec sec-type="Paratypes"><title>Paratypes:</title><p>two inclusions of females in the same piece of amber (during preparation the piece was cut into two), deposited in the Muséum national d’Histoire naturelle, Paris: MNHN A32914 (PA876).</p></sec></tp:treatment-sec><tp:treatment-sec sec-type="Morphology"><title>Morphology.</title><sec sec-type="Female"><title>Female.</title><p>Measurements, mm: Length total 2.22–2.48 (holotype 2.48); wing 1.83–1.91 (holotype 1.91); antenna 0.44–0.49 (holotype 0.49); palpi 0.22.</p></sec><sec sec-type="Head"><title>Head</title><p>(<xref ref-type="fig" rid="F1">Fig. 1</xref>) globular with short evenly distributed setae on occiput, face non-setose. Eye bare, rounded, not emarginated at antennae base, facets round and equal <!--PageBreak-->in size. Ocelli almost in a straight transverse line, the middle slightly smaller than the laterals, distance between lateral ocellus and middle ocellus 2.0x the distance between lateral ocellus and eye margin. Four palpomeres visible: ultimate one elongated, its length 3x the width; penultimate palpomere subglobular, slightly longer than wide; antepenultimate palpomere (the sensilliferous palpomere) about 2x longer than wide, much wider than the more apical ones; the palpomere basally from the penultimate one short, shorter than the penultimate one. Other mouthparts very short, ~ 1/3 of head height, labrum dark, triangular; labellum and hypopharynx light, narrow, sharply pointed. Antenna with 2+14 segments, apical segment secondarily divided into two. Scape and pedicel 2x wider than flagellomeres, globular. Flagellomeres subcylindrical, ca. 1.5x broader than long.</p><fig id="F1" orientation="portrait" position="float"><label>Figure 1</label><caption><p><tp:taxon-name><tp:taxon-name-part taxon-name-part-type="genus">Parisognoriste</tp:taxon-name-part> <tp:taxon-name-part taxon-name-part-type="species">eocenica</tp:taxon-name-part></tp:taxon-name>, sp. n., head, lateral.</p></caption><graphic xmlns:xlink="http://www.w3.org/1999/xlink" xlink:href="ZooKeys-050-079-g001.jpg" position="float" orientation="portrait" xlink:type="simple"/></fig></sec><sec sec-type="Thorax"><title>Thorax.</title><p>Scutum uniformly setose with lateral and posterior setae being longer. Scutellum with 10 marginal setae, which are as long and strong as the setae on the posterior part of scutum. Anteprontum with five setae, proepisternum with three setae. Pleural pit inconspicuous. Anepimerone pointed ventrally, touching katepisternum in single point. Laterotergite not produced strongly laterally, bare. Mediotergite non-setose, not convex posteriorly. Metepisternum trapezoidal, with height almost equal to width.</p></sec><sec sec-type="Legs"><title>Legs.</title><p>Procoxa longer than the others. Metacoxa with a row of long posterolateral setae. Protibia about the length of profemur. Tibial organ with a small lobe, but without any distinct setation. Metatibia not conspicuously expanded apically but steadily widening from base to apex, its apical width ca. 2x the basal width. The vestiture on the apical third of tibia in rows. Spur formula 1:2:2, mesotibia with inner spur 2x the outer, metatibia with inner spur 2.5x the outer. Claws 1–3 pointed.</p></sec><!--PageBreak--><sec sec-type="Wing"><title>Wing</title><p>(<xref ref-type="fig" rid="F2">Fig. 2</xref>). Costa extending beyond R5 tip at 3/5 distance between tips of R5 and M1. Sc joining C. Rs distinct, oblique. M stem and base of M1+2 fork inconspicuous. M3+4 reduced at base. Transverse vein connecting Rs and CuA with a distinct kink at the base of M3+4. R1 with 18–20 dorsal setae, Sc, R5, M, and CuA bare.</p></sec><sec sec-type="Abdomen"><title>Abdomen.</title><p>Cercus (<xref ref-type="fig" rid="F3">Fig. 3</xref>) two-segmented, basal segment rounded, very short, apical segment oval, its length 2x the width. Sternite 8 wide, rounded apically.</p><fig id="F2" orientation="portrait" position="float"><label>Figure 2</label><caption><p><tp:taxon-name><tp:taxon-name-part taxon-name-part-type="genus">Parisognoriste</tp:taxon-name-part> <tp:taxon-name-part taxon-name-part-type="species">eocenica</tp:taxon-name-part></tp:taxon-name>, sp. n., wing</p></caption><graphic xmlns:xlink="http://www.w3.org/1999/xlink" xlink:href="ZooKeys-050-079-g002.jpg" position="float" orientation="portrait" xlink:type="simple"/></fig><fig id="F3" orientation="portrait" position="float"><label>Figure 3</label><caption><p><tp:taxon-name><tp:taxon-name-part taxon-name-part-type="genus">Parisognoriste</tp:taxon-name-part> <tp:taxon-name-part taxon-name-part-type="species">eocenica</tp:taxon-name-part></tp:taxon-name>, sp. n., female genitalia, lateral</p></caption><graphic xmlns:xlink="http://www.w3.org/1999/xlink" xlink:href="ZooKeys-050-079-g003.jpg" position="float" orientation="portrait" xlink:type="simple"/></fig></sec></tp:treatment-sec><tp:treatment-sec sec-type="Etymology"><title>Etymology.</title><p> The species name is an adjective in the nominative singular, derived from the Eocene period, referring to the temporal distribution of the species.</p></tp:treatment-sec><tp:treatment-sec sec-type="Discussion"><title>Discussion.</title><p> See under Parisognoriste above.</p></tp:treatment-sec></tp:taxon-treatment><ref-list><ref id="B12"><mixed-citation xmlns:xlink="http://www.w3.org/1999/xlink" xlink:type="simple"><person-group><name name-style="western"><surname>Nel</surname><given-names>A</given-names></name><name name-style="western"><surname>De Ploëg</surname><given-names>G</given-names></name><name name-style="western"><surname>Menier</surname><given-names>J-J</given-names></name><name name-style="western"><surname>Waller</surname><given-names>A</given-names></name></person-group> (<year>2004</year>)<article-title> The French ambers: a general conspectus and the Lowermost Eocene amber deposit of Le Quesnoy in the Paris Basin.</article-title><source>Geologica Acta</source><volume>2</volume>: <fpage>3</fpage>–<lpage>8</lpage>. <ext-link ext-link-type="uri" xlink:href="http://www.geologica-acta.com/MostrarAbstractAC.do?abstract=gav0201a02" xlink:type="simple">http://www.geologica-acta.com/MostrarAbstractAC.do?abstract=gav0201a02</ext-link></mixed-citation></ref></ref-list></tp:taxon-treatment>
