# Supplementary material for: Parisognoriste, a new genus of Lygistorrhinidae (Diptera: Sciaroidea) from the Oise amber with redescription of Palaeognoriste Meunier
Source: Zookeys. 2010 Jun 30;(50):79–90. doi: 10.3897/zookeys.50.506 (PMC3088022; doi:10.3897/zookeys.50.506)
Supplement: XML Treatment for Palaeognoriste [file zookeys.50.506-treatment3.xml]

<!DOCTYPE tp:taxon-treatment
  PUBLIC "-//TaxonX//DTD Taxonomic Treatment Publishing DTD v0 20100105//EN" "tax-treatment-NSO.dtd">
<tp:taxon-treatment xmlns:tp="http://www.plazi.org/taxpub"><tp:treatment-meta><mixed-citation publication-type="journal"><person-group><name><surname>Blagoderov</surname><given-names>Vladimir</given-names></name><name><surname>Hippa</surname><given-names>Heikki</given-names></name><name><surname>Nel</surname><given-names>André</given-names></name></person-group><article-title><italic>Parisognoriste</italic>, a new genus of Lygistorrhinidae (Diptera: Sciaroidea) from the Oise amber with redescription of <italic>Palaeognoriste</italic> Meunier
		</article-title><source>Zookeys</source><day>30</day><month>6</month><year>2010</year><volume>2010</volume><issue>50</issue><fpage>79</fpage><lpage>90</lpage><pub-id pub-id-type="doi">10.3897/zookeys.50.506</pub-id></mixed-citation></tp:treatment-meta><tp:nomenclature><tp:taxon-name>Palaeognoriste
                        <object-id xmlns:xlink="http://www.w3.org/1999/xlink" object-id-type="lsid" xlink:type="simple">urn:lsid:zoobank.org:act:8E3217CC-0700-4934-8D2F-5C1F93552006</object-id>
                    </tp:taxon-name><tp:taxon-authority>Meunier, 1904</tp:taxon-authority><tp:nomenclature-citation-list><tp:nomenclature-citation><tp:taxon-name>Palaeognoriste</tp:taxon-name><comment><xref ref-type="bibr" rid="B10">Meunier 1904</xref>: 87; <xref ref-type="bibr" rid="B11">Meunier 1912</xref>: 89; <xref ref-type="bibr" rid="B8">Matile 1990a</xref>: 360; <xref ref-type="bibr" rid="B9">Matile 1990b</xref>: 366, 373-376, 383, 409, 421, 554; <xref ref-type="bibr" rid="B6">Hoffeins and Hoffeins 1996</xref>: 311; <xref ref-type="bibr" rid="B4">Grimaldi and Blagoderov 2001</xref>: 55; <xref ref-type="bibr" rid="B5">Hippa et al. 2005</xref>: 5, 11; <xref ref-type="bibr" rid="B2">Blagoderov et al. 2009</xref>: 32, 33, 35, 37, 45.</comment></tp:nomenclature-citation></tp:nomenclature-citation-list></tp:nomenclature><tp:treatment-sec sec-type="Type species"><title>Type species.</title><p> <tp:taxon-name><tp:taxon-name-part taxon-name-part-type="genus">Palaeognoriste</tp:taxon-name-part> <tp:taxon-name-part taxon-name-part-type="species">sciariforme</tp:taxon-name-part></tp:taxon-name> <xref ref-type="bibr" rid="B10">Meunier 1904</xref>: 88, by monotypy.</p></tp:treatment-sec><tp:treatment-sec sec-type="Diagnostic description"><title>Diagnostic description.</title><p> Small lygistorrhinid flies. Proboscis medium length, about the length of fore tibia, palpus one-segmented, shorter than labellum. Three ocelli, median ocellus smaller than lateral ocelli. Scutum evenly setose with medium-length setae, laterotergite bare. Wing venation similar to Parisognoriste but Rs transverse (illustrated in <xref ref-type="bibr" rid="B4">Grimaldi and Blagoderov 2001</xref>: fig. 5a): Sc joining C. R1 short, approximately half of wing length. Rs distinct. R5 setose. Base of fork M1 and M2 incomplete, but traceable. M3+4 and CuA without a common stem. Crossvein m-cu well developed and aligned with crossvein r-m. R1 setose, Sc, R5, M, and CuA bare. Hind leg much longer that both fore and mid leg, hind tibia enlarged apically. Tibial <!--PageBreak-->vestiture in rows. Basitarsomere 3 inflated. Male tergite 9 with aggregation of thickened setae at apex.</p></tp:treatment-sec><tp:treatment-sec sec-type="Discussion"><title>Discussion.</title><p> <tp:taxon-name>Palaeognoriste</tp:taxon-name> is distinguished from all other described fossil taxa of <tp:taxon-name>Lygistorrhinidae</tp:taxon-name> by the structure of mouthparts and from all recent genera by, for example, a well-developed Rs and r-m (see below under Phylogenetic analysis).</p></tp:treatment-sec><tp:taxon-treatment><tp:treatment-meta><mixed-citation publication-type="journal"><person-group><name><surname>Blagoderov</surname><given-names>Vladimir</given-names></name><name><surname>Hippa</surname><given-names>Heikki</given-names></name><name><surname>Nel</surname><given-names>André</given-names></name></person-group><article-title><italic>Parisognoriste</italic>, a new genus of Lygistorrhinidae (Diptera: Sciaroidea) from the Oise amber with redescription of <italic>Palaeognoriste</italic> Meunier
		</article-title><source>Zookeys</source><day>30</day><month>6</month><year>2010</year><volume>2010</volume><issue>50</issue><fpage>79</fpage><lpage>90</lpage><pub-id pub-id-type="doi">10.3897/zookeys.50.506</pub-id></mixed-citation></tp:treatment-meta><tp:nomenclature><tp:taxon-name>
                            <tp:taxon-name-part taxon-name-part-type="genus">Palaeognoriste</tp:taxon-name-part> 
                            <tp:taxon-name-part taxon-name-part-type="species">sciariforme</tp:taxon-name-part>
                            <object-id xmlns:xlink="http://www.w3.org/1999/xlink" object-id-type="lsid" xlink:type="simple">urn:lsid:zoobank.org:act:B8A39907-AED8-4DC1-8231-351704E7A84D</object-id>
                        </tp:taxon-name><tp:taxon-authority>Meunier, 1904</tp:taxon-authority><xref ref-type="fig" rid="F1"/><xref ref-type="fig" rid="F2">Meunier 1904</xref><tp:nomenclature-citation-list><tp:nomenclature-citation><tp:taxon-name><tp:taxon-name-part taxon-name-part-type="genus">Palaeognoriste</tp:taxon-name-part> <tp:taxon-name-part taxon-name-part-type="species">sciariforme</tp:taxon-name-part></tp:taxon-name><comment><xref ref-type="bibr" rid="B10">Meunier 1904</xref>: 88</comment></tp:nomenclature-citation></tp:nomenclature-citation-list></tp:nomenclature><tp:treatment-sec sec-type="Material examined"><title>Material examined.</title><p> Lectotype: male, Baltic amber, Z6630, deposited in Geowissenschaftlisches Zentrum der Georg-August-Universität, Göttingen, Germany, here designated.</p><p>Notes. <xref ref-type="bibr" rid="B10">Meunier (1904)</xref> described the species based on two specimens, a male and a female, in two separate pieces of amber. The present study revealed that they were not conspecific. For the sake of nomenclatural stability, we designate the male specimen, Z6630, as lectotype. The female specimen, Z5125, most probably belongs to <tp:taxon-name><tp:taxon-name-part taxon-name-part-type="genus">Palaeognoriste</tp:taxon-name-part> <tp:taxon-name-part taxon-name-part-type="species">affine</tp:taxon-name-part></tp:taxon-name> (see under <tp:taxon-name><tp:taxon-name-part taxon-name-part-type="genus">Palaeognoriste</tp:taxon-name-part> <tp:taxon-name-part taxon-name-part-type="species">affine</tp:taxon-name-part></tp:taxon-name>). Both specimens come from the Königsberg collection of Baltic amber, which was moved after World War II to Geowissenschaftlisches Zentrum der Georg-August-Universität, Göttingen (and currently on loan in the Laboratory of Entomology, Muséum national d'Histoire naturelle, Paris).</p></tp:treatment-sec><tp:treatment-sec sec-type="Morphology"><title>Morphology.</title><p> Male. Measurements, mm: Length total 3.8; wing 2.5; antenna 0.75; labellum 0.95; palpus 0.5.</p><p>Head rounded, dichoptic, posteriorly with a row of short (40 μm) postoccipital bristles. Ommatidia round, equal in size. Interommatidial setae shorter than ommatidial diameter. Three ocelli, laterals 2x diameter of median, touching eye margin. Clypeus <!--PageBreak-->triangular, pointed. Palpus one-segmented, ~ 1/2 length of labellum, with a dorsal row of setae. Antenna 2+14 segmented. Flagellomeres slightly longer than wide.</p><p>Thorax: Scutum uniformly setose, with supraalar setae longer than others. Scutellum with four longer subapical marginal setae and irregularly positioned shorter hairs. Antepronotum with three setae. Proepisternum with five setae. Suture between anepisternum and katepisternum distinct. Anepimeron separated from katepisternum with indistinct ridge. Pleural pit distinct, cut into a dorsoventral corner of katepisternum. Laterotergite produced strongly lateroventrally, with a row of seven long setae. Metepisternum trapezoidal, with stronger sclerotized anterior margin, separated from metepimeron with a strong ridge. Mediotergite evenly curved.</p><p>Legs: Metacoxa without basolateral depression. Tibial spurs 1:2:2, length 0.1: (0.25, 0.1): (0.35, 0.19), outer spur shorter. Tibial and tarsal vestiture in rows. Protibia without tibial organ. Mesotibia with a dorsal row of 7-8 dark setae on apical half, and a dense apical brush of 17-20 dark setae. Mid tarsus with a row of a few dark setae. Metatibia apically and hind basitarsomere entirely swollen. Hind tarsomeres 1–3 with strong dark ventral setae. Claws of fore and mid legs blunt, of hind leg pointed.</p><p>Wing: Costa extending 3/5 of distance between tips of R5 and M1. Sc joining C. Rs and r-m weakened, but distinct. M stem and base of M1+M2 fork inconspicuous. M3+4 base much weakened, M3+4 and CuA without common stem. Distance between apices of R5, M1, M2, M3+4 and CuA: 2.4: 1.5: 1.2: 1.8: 1.0. M1 slightly arched, M2 curved backwards apically. R1 setose, Sc, R5, M, CuA bare. Wing membrane without macrotrichia.</p><p>Abdomen: Tergite 9 broadly curved posteriorly, with numerous short dark spines directed posteriorly and longer light setae directed ventrally at apex. Gonostyli narrow, flattened, 4x longer than wide, each with two stout apical teeth and long dorsal mesial setae. Gonocoxite (<xref ref-type="fig" rid="F4">Fig. 4</xref>) in lateral view with an obtuse angle on dorsal edge, a setae near the angle and two long setae near the base on gonostylus; covered with long setae ventrally.</p><fig id="F4" orientation="portrait" position="float"><label>Figure 4</label><caption><p><tp:taxon-name><tp:taxon-name-part taxon-name-part-type="genus">Palaeognoriste</tp:taxon-name-part> <tp:taxon-name-part taxon-name-part-type="species">sciariforme</tp:taxon-name-part></tp:taxon-name> Meunier, 1904, male genitalia, lateral</p></caption><graphic xmlns:xlink="http://www.w3.org/1999/xlink" xlink:href="ZooKeys-050-079-g004.jpg" position="float" orientation="portrait" xlink:type="simple"/></fig></tp:treatment-sec></tp:taxon-treatment><tp:taxon-treatment><tp:treatment-meta><mixed-citation publication-type="journal"><person-group><name><surname>Blagoderov</surname><given-names>Vladimir</given-names></name><name><surname>Hippa</surname><given-names>Heikki</given-names></name><name><surname>Nel</surname><given-names>André</given-names></name></person-group><article-title><italic>Parisognoriste</italic>, a new genus of Lygistorrhinidae (Diptera: Sciaroidea) from the Oise amber with redescription of <italic>Palaeognoriste</italic> Meunier
		</article-title><source>Zookeys</source><day>30</day><month>6</month><year>2010</year><volume>2010</volume><issue>50</issue><fpage>79</fpage><lpage>90</lpage><pub-id pub-id-type="doi">10.3897/zookeys.50.506</pub-id></mixed-citation></tp:treatment-meta><tp:nomenclature><tp:taxon-name>
                            <tp:taxon-name-part taxon-name-part-type="genus">Palaeognoriste</tp:taxon-name-part> 
                            <tp:taxon-name-part taxon-name-part-type="species">affine</tp:taxon-name-part>
                            <object-id xmlns:xlink="http://www.w3.org/1999/xlink" object-id-type="lsid" xlink:type="simple">urn:lsid:zoobank.org:act:6F42E20F-5073-473E-8463-38881FB76D10</object-id>
                        </tp:taxon-name><tp:taxon-authority>Meunier, 1912</tp:taxon-authority><tp:nomenclature-citation-list><tp:nomenclature-citation><tp:taxon-name><tp:taxon-name-part taxon-name-part-type="genus">Palaeognoriste</tp:taxon-name-part> <tp:taxon-name-part taxon-name-part-type="species">affine</tp:taxon-name-part></tp:taxon-name><comment><xref ref-type="bibr" rid="B11">Meunier 1912</xref>: 89</comment></tp:nomenclature-citation></tp:nomenclature-citation-list></tp:nomenclature><tp:treatment-sec sec-type="Material examined"><title>Material examined.</title><p>Lectotype: male, Baltic amber, G1848 (BST.03.382), deposited in the Geowissenschaftlisches Zentrum der Georg-August-Universität, Göttingen, Germany; here designated.</p><p>Paralectotype: female, Baltic amber, G1848 (BST.03.382), deposited in the Geowissenschaftlisches Zentrum der Georg-August-Universität, Göttingen, Germany; here designated.</p><p>Other material: female, Baltic amber, Z5125 (syntype of <tp:taxon-name><tp:taxon-name-part taxon-name-part-type="genus">Palaeognoriste</tp:taxon-name-part> <tp:taxon-name-part taxon-name-part-type="species">sciariforme</tp:taxon-name-part></tp:taxon-name>), deposited in the Geowissenschaftlisches Zentrum der Georg-August-Universität, Göttingen<!--PageBreak-->, Germany (currently on loan in the Laboratory of Entomology, Muséum national d’Histoire naturelle, Paris).</p><p>Notes. <xref ref-type="bibr" rid="B11">Meunier (1912)</xref> described <tp:taxon-name><tp:taxon-name-part taxon-name-part-type="genus">Palaeognoriste</tp:taxon-name-part> <tp:taxon-name-part taxon-name-part-type="species">affine</tp:taxon-name-part></tp:taxon-name> from a male and a female in copula. We here designate the male as lectotype and the female as paralectotype.</p></tp:treatment-sec><tp:treatment-sec sec-type="Morphology"><title>Morphology.</title><p> Male. Measurements, mm: length total 3.8; wing 2.5; antenna 0.75; labellum 0.95; palpus 0.5.</p><p>Head rounded, dichoptic. Ommatidia densely set, almost hexagonal, becoming slightly smaller dorsally. Interommatidial setae inconspicuous. Three ocelli present, diameterer of medial one 0.6x of the lateral ones, lateral ocelli touching eye margin. Antennae 2+14 segmented; flagellomeres as wide as long, with one or two short dorsal setae and two short ventral spines each. Scape small, as long as wide, trapezoidal. Pedicel globular, slightly wider than flagellum. Clypeus triangular, pointed. Palpus one-segmented, 0.56x length of labellum, with a row of dorsal setae. Labellum lanceolate at apex. Hypopharynx wide and strongly sclerotized.</p><p>Thorax. Scutum uniformly setose with supraalar setae slightly longer than others. Antepronotum and proepisternum with 7–8 short setae each. Suture between anepisternum and katepisternum distinct. Pleural pit inconspicuous. Laterotergite produced strongly lateroventrally, with a row of five long setae postero-ventrally. Metepisternum trapezoidal, separated from metepimeron with a strong ridge.</p><p>Legs. Procoxa and mesocoxa with a few anteroapical setae. Metacoxa with deep lateral depression and 2 long posterolateral setae on apical 1/3. Tibial spurs 1:2:2, length 0.08: (0.17, 0.11): (0.25, 0.12), outer spur shorter. Protibia without tibial organ. Tibial and tarsal vestiture in rows. Metatibia gradually expanding apically, with a row of 10 long dorso-lateral setae and 7–8 light apical inner setae not arranged in dense brush. First tarsomere of metatarsus inflated, with nine short setae in lateral row and 14 in ventral. Claws of fore leg blunt, of mid and hind legs pointed.</p><!--PageBreak--><p>Wing. Costa extends beyond R5 on 0.5x distance between R5 and M1. Sc short, joins Costa. Rs, r-m, M stem inconspicuous. Base of M1 and M2 fork traceable. M1 slightly arched, M2 almost straight apically. Ratio of distances between R1, R5, M1, M2, M3+4 and CuA 2.0:1.5:0.8:1.6:1.0.</p><p>Abdomen. Tergite 9 with a dense patch of short setae apically, without longer light setae. Dorsal margin of gonocoxites in lateral view evenly curved. Gonocoxites and gonostyli covered with long setae laterally; dorsal edge evenly curved (<xref ref-type="fig" rid="F5">Fig. 5</xref>).</p><fig id="F5" orientation="portrait" position="float"><label>Figure 5</label><caption><p><tp:taxon-name><tp:taxon-name-part taxon-name-part-type="genus">Palaeognoriste</tp:taxon-name-part> <tp:taxon-name-part taxon-name-part-type="species">affine</tp:taxon-name-part></tp:taxon-name> Meunier, 1912, male genitalia, lateral</p></caption><graphic xmlns:xlink="http://www.w3.org/1999/xlink" xlink:href="ZooKeys-050-079-g005.jpg" position="float" orientation="portrait" xlink:type="simple"/></fig><p>Female 1 (paralectotype). Measurements, mm: length total 3.8, wing 2.5, antenna 0.75, proboscis 0.95, palpus 0.5. As male, except: Compound eye smaller, not reaching lateral ocelli. All ommatidia equal in size to dorsal ommatidia of male. Interommatidia setae slightly longer than diameter of ommatidia. Ocelli in wide triangle, diameter of lateral ocellus 2x the medial ocellus, distance from lateral ocellus to eye slightly longer than to medial ocellus. Scape a little smaller than pedicel, trapezoidal. Pedicel wide, trapezoidal, 2x the width of flagellum; flagellomeres slightly shorter than wide, with numerous irregularly placed setae. Palpus 0.53x the labellum. Labellum widely rounded apically. Hypopharynx weak. Scutellum with 4 pairs of long subapical marginal setae. Antepronotum and proepisternum with 3–4 long setae each. Procoxa with long anterior setae, mesocoxa and metacoxa with long lateral setae on apical half. All claws pointed. Setae on fore basitarsomere shorter and less numerous than in male. Hind tibia with a 13–15 thin dorsal setae. Tibial spur lengths 0.11: (0.22, 0.12): (0.27, 0.13). Cercus two-segmented, basal segment globular, apical obovate, length 2x the basal one, with a few short setae laterally and ventrally.</p><p>Female 2 (syntype of <tp:taxon-name><tp:taxon-name-part taxon-name-part-type="genus">Palaeognoriste</tp:taxon-name-part> <tp:taxon-name-part taxon-name-part-type="species">sciariforme</tp:taxon-name-part></tp:taxon-name>, Z5125, see under <tp:taxon-name><tp:taxon-name-part taxon-name-part-type="genus">Palaeognoriste</tp:taxon-name-part> <tp:taxon-name-part taxon-name-part-type="species">sciariforme</tp:taxon-name-part></tp:taxon-name>). Measurements, mm: length total 2.9; wing 2.0; antenna 0.55; proboscis 0.75; palpi 0.4. Lateral ocelli almost touching compound eye. Flagellomeres shorter than wide. Pedicel large, round. Hind tibia with an anteriodosral row of seven thin dark setae. Hind basitarsomere <!--PageBreak-->with a few weak dark setae. Laterotergite with four long setae. M1 arched, M2 almost straight apically. Base of M1 and M2 fork apparent, slightly proximad of level of R1 tip. Antepronotum with 4-5 short setae, proepisternum with seven setae. All claws pointed. Cercus two-segmented, length of apical segment 2x the basal one, basal segment trapezoidal, apical elliptic with numerous long setae at apex.</p></tp:treatment-sec><tp:treatment-sec sec-type="Discussion"><title>Discussion.</title><p> <tp:taxon-name><tp:taxon-name-part taxon-name-part-type="genus">Palaeognoriste</tp:taxon-name-part> <tp:taxon-name-part taxon-name-part-type="species">affine</tp:taxon-name-part></tp:taxon-name> differs from <tp:taxon-name><tp:taxon-name-part taxon-name-part-type="genus">Palaeognoriste</tp:taxon-name-part> <tp:taxon-name-part taxon-name-part-type="species">sciariforme</tp:taxon-name-part></tp:taxon-name> in having the male mid tarsal claws pointed, not blunt, base of M fork weak but distinguishable, M2 straight, not curved, at apex, weaker and fewer ventral setae on hind tarsomeres 1 and 2 (11 and four pairs contra 16 and six), dorsal margin of gonocoxites evenly curved, gonocoxites setose dorsally as well as ventrally, tergite 9 without longer apical setae. It is possible that the female specimen Z5125 is not conspecific with the paralectotype of <tp:taxon-name><tp:taxon-name-part taxon-name-part-type="genus">Palaeognoriste</tp:taxon-name-part> <tp:taxon-name-part taxon-name-part-type="species">affine</tp:taxon-name-part></tp:taxon-name>. However, we consider the differences rather small, and they may be a result of post-embedding distortion, and until new material become available we prefer to refer the specimen to <tp:taxon-name><tp:taxon-name-part taxon-name-part-type="genus">Palaeognoriste</tp:taxon-name-part> <tp:taxon-name-part taxon-name-part-type="species">affine</tp:taxon-name-part></tp:taxon-name>.</p></tp:treatment-sec></tp:taxon-treatment><tp:treatment-sec><!--Section generated to contain objects referenced in tp:taxon-treatment.--><fig id="F1" orientation="portrait" position="float"><label>Figure 1</label><caption><p><tp:taxon-name><tp:taxon-name-part taxon-name-part-type="genus">Parisognoriste</tp:taxon-name-part> <tp:taxon-name-part taxon-name-part-type="species">eocenica</tp:taxon-name-part></tp:taxon-name>, sp. n., head, lateral.</p></caption><graphic xmlns:xlink="http://www.w3.org/1999/xlink" xlink:href="ZooKeys-050-079-g001.jpg" position="float" orientation="portrait" xlink:type="simple"/></fig><fig id="F2" orientation="portrait" position="float"><label>Figure 2</label><caption><p><tp:taxon-name><tp:taxon-name-part taxon-name-part-type="genus">Parisognoriste</tp:taxon-name-part> <tp:taxon-name-part taxon-name-part-type="species">eocenica</tp:taxon-name-part></tp:taxon-name>, sp. n., wing</p></caption><graphic xmlns:xlink="http://www.w3.org/1999/xlink" xlink:href="ZooKeys-050-079-g002.jpg" position="float" orientation="portrait" xlink:type="simple"/></fig></tp:treatment-sec><ref-list><ref id="B10"><mixed-citation xmlns:xlink="http://www.w3.org/1999/xlink" xlink:type="simple"><person-group><name name-style="western"><surname>Meunier</surname><given-names>F</given-names></name></person-group> (<year>1904</year>)<article-title> Monographie des Cecidomyidae, des Sciaridae, des Mycetophilidae et des Chironomidae de l'ambre de la Baltique &lt;part&gt;.</article-title><source>Annales de la Société Scientifique de Bruxelles</source><volume>28</volume>: <fpage>12</fpage>–<lpage>92</lpage>. <ext-link ext-link-type="uri" xlink:href="http://www.biodiversitylibrary.org/bibliography/8565" xlink:type="simple">http://www.biodiversitylibrary.org/bibliography/8565</ext-link></mixed-citation></ref><ref id="B11"><mixed-citation xmlns:xlink="http://www.w3.org/1999/xlink" xlink:type="simple"><person-group><name name-style="western"><surname>Meunier</surname><given-names>F</given-names></name></person-group> (<year>1912</year>)<article-title> Un nouveau Mycetophilidae de l'ambre de la Baltique &lt;Dipt.&gt;.</article-title><source>Bulletin de la Société Entomologique de France</source><volume>1912</volume>: <fpage>88</fpage>–<lpage>90</lpage>.</mixed-citation></ref><ref id="B8"><mixed-citation xmlns:xlink="http://www.w3.org/1999/xlink" xlink:type="simple"><person-group><name name-style="western"><surname>Matile</surname><given-names>L</given-names></name></person-group> (<year>1990a</year>)<article-title> Les Lygistorrhinidae de la region afrotropicale (Diptera: Mycetophiloidea).</article-title><source>Annales de la Société Entomologique de France </source><volume>26</volume>: <fpage>359</fpage>–<lpage>370</lpage>.</mixed-citation></ref><ref id="B9"><mixed-citation xmlns:xlink="http://www.w3.org/1999/xlink" xlink:type="simple"><person-group><name name-style="western"><surname>Matile</surname><given-names>L</given-names></name></person-group> (<year>1990b</year>)<article-title> Recherches sur la systématique et l'évolution des Keroplatidae (Diptera, Mycetophiloidea).</article-title><source>Mémoires du Muséum national d'Histoire naturelle, serie A Zoologie</source><volume>148</volume>: <fpage>1</fpage>–<lpage>682</lpage>.</mixed-citation></ref><ref id="B6"><mixed-citation xmlns:xlink="http://www.w3.org/1999/xlink" xlink:type="simple"><person-group><name name-style="western"><surname>Hoffeins</surname><given-names>C</given-names></name><name name-style="western"><surname>Hoffeins</surname><given-names>HW</given-names></name></person-group> (<year>1996</year>)<article-title> Palaeognoriste sp. Ungewöhnliche Pilzmücke im Baltischen Bernstein. [Palaeognoriste sp., an unusual fungus gnat in Baltic amber.].</article-title><source>Fossilien</source><volume>13</volume>: <fpage>311</fpage>–<lpage>314</lpage>.</mixed-citation></ref><ref id="B4"><mixed-citation xmlns:xlink="http://www.w3.org/1999/xlink" xlink:type="simple"><person-group><name name-style="western"><surname>Grimaldi</surname><given-names>D</given-names></name><name name-style="western"><surname>Blagoderov</surname><given-names>V</given-names></name></person-group> (<year>2001</year>)<article-title> A new genus of Lygistorrhinidae from Vietnam (Diptera: Sciaroidea), and phylogenetic relationships in the family.</article-title><source>Studia Dipterologica</source><volume>8</volume>: <fpage>43</fpage>–<lpage>57</lpage>.</mixed-citation></ref><ref id="B5"><mixed-citation xmlns:xlink="http://www.w3.org/1999/xlink" xlink:type="simple"><person-group><name name-style="western"><surname>Hippa</surname><given-names>H</given-names></name><name name-style="western"><surname>Mattsson</surname><given-names>I</given-names></name><name name-style="western"><surname>Vilkamaa</surname><given-names>P</given-names></name></person-group> (<year>2005</year>)<article-title> New taxa of the Lygistorrhinidae (Diptera: Sciaroidea) and their implications for a phylogenetic analysis of the family.</article-title><source>Zootaxa</source><volume>960</volume>: <fpage>1</fpage>–<lpage>34</lpage>. <ext-link ext-link-type="uri" xlink:href="http://www.mapress.com/zootaxa/2005f/z00960f.pdf" xlink:type="simple">http://www.mapress.com/zootaxa/2005f/z00960f.pdf</ext-link></mixed-citation></ref><ref id="B2"><mixed-citation xmlns:xlink="http://www.w3.org/1999/xlink" xlink:type="simple"><person-group><name name-style="western"><surname>Blagoderov</surname><given-names>V</given-names></name><name name-style="western"><surname>Hippa</surname><given-names>H</given-names></name><name name-style="western"><surname>Ševčík</surname><given-names>J</given-names></name></person-group> (<year>2009</year>)<article-title> Asiorrhina, a new Oriental genus of Lygistorrhinidae (Diptera: Sciaroidea) and its phylogenetic position.</article-title><source>Zootaxa</source><volume>2295</volume>: <fpage>31</fpage>–<lpage>45</lpage>. <ext-link ext-link-type="uri" xlink:href="http://www.mapress.com/zootaxa/2009/f/z02295p045f.pdf" xlink:type="simple">http://www.mapress.com/zootaxa/2009/f/z02295p045f.pdf</ext-link></mixed-citation></ref></ref-list></tp:taxon-treatment>
